# Supplementary material for: Impact of Dietary Regime and Seasonality on Hindgut’s Mycobiota Diversity in Dairy Cows
Source: Microorganisms. 2023 Dec 31;12(1):84. doi: 10.3390/microorganisms12010084 (PMC10820462; doi:10.3390/microorganisms12010084)
Supplement: Supplementary file 1 [file microorganisms-12-00084-s001.zip]

Archive with 1 entries (1 files):
- microorganisms-2725220-supplementary.xlsx
