# Supplementary material for: Impact of Dietary Regime and Seasonality on Hindgut’s Mycobiota Diversity in Dairy Cows
Source: Microorganisms. 2023 Dec 31;12(1):84. doi: 10.3390/microorganisms12010084 (PMC10820462; doi:10.3390/microorganisms12010084)
Supplement: Supplementary file 1 [file microorganisms-12-00084-s001.zip › microorganisms-2725220-supplementary.xlsx]

## Sheet: Design
Genus	concat	cow ID	Group		Genus	Group					Genus	Group	cow ID
2022_05554_001_001_2022_05554_001S2_L001	100069_Outdoor_Grazing	100069	Outdoor_Grazing		2022_05554_001_001_2022_05554_001S2_L001	Outdoor_Grazing					2022_05554_003_001_2022_05554_003S4_L001	Outdoor_Grazing	144888
2022_05554_002_001_2022_05554_002S3_L001	144636_Outdoor_Grazing	144636	Outdoor_Grazing		2022_05554_002_001_2022_05554_002S3_L001	Outdoor_Grazing					2022_05554_004_001_2022_05554_004S5_L001	Outdoor_Grazing	144900
2022_05554_003_001_2022_05554_003S4_L001	144888_Outdoor_Grazing	144888	Outdoor_Grazing		2022_05554_003_001_2022_05554_003S4_L001	Outdoor_Grazing					2022_05554_005_001_2022_05554_005S6_L001	Outdoor_Grazing	144910
2022_05554_004_001_2022_05554_004S5_L001	144900_Outdoor_Grazing	144900	Outdoor_Grazing		2022_05554_004_001_2022_05554_004S5_L001	Outdoor_Grazing					2022_05554_007_001_2022_05554_007S8_L001	Outdoor_Grazing	144923
2022_05554_005_001_2022_05554_005S6_L001	144910_Outdoor_Grazing	144910	Outdoor_Grazing		2022_05554_005_001_2022_05554_005S6_L001	Outdoor_Grazing					2022_05554_011_001_2022_05554_011S12_L001	Outdoor_Grazing	155455
2022_05554_006_001_2022_05554_006S7_L001	144918_Outdoor_Grazing	144918	Outdoor_Grazing		2022_05554_006_001_2022_05554_006S7_L001	Outdoor_Grazing					2022_05554_015_001_2022_05554_015S16_L001	Outdoor_Grazing	155626
2022_05554_007_001_2022_05554_007S8_L001	144923_Outdoor_Grazing	144923	Outdoor_Grazing		2022_05554_007_001_2022_05554_007S8_L001	Outdoor_Grazing					2022_05554_019_001_2022_05554_019S20_L001	Outdoor_Grazing	166552
2022_05554_008_001_2022_05554_008S9_L001	144929_Outdoor_Grazing	144929	Outdoor_Grazing		2022_05554_008_001_2022_05554_008S9_L001	Outdoor_Grazing					2022_05554_022_001_2022_05554_022S23_L001	Outdoor_Grazing	166560
2022_05554_009_001_2022_05554_009S10_L001	155432_Outdoor_Grazing	155432	Outdoor_Grazing		2022_05554_009_001_2022_05554_009S10_L001	Outdoor_Grazing					2022_05554_023_001_2022_05554_023S24_L001	Outdoor_Grazing	166570
2022_05554_010_001_2022_05554_010S11_L001	155444_Outdoor_Grazing	155444	Outdoor_Grazing		2022_05554_010_001_2022_05554_010S11_L001	Outdoor_Grazing					2022_05554_024_001_2022_05554_024S25_L001	Outdoor_Grazing	166574
2022_05554_011_001_2022_05554_011S12_L001	155455_Outdoor_Grazing	155455	Outdoor_Grazing		2022_05554_011_001_2022_05554_011S12_L001	Outdoor_Grazing					2022_05554_026_001_2022_05554_026S27_L001	Outdoor_Grazing	166583
2022_05554_012_001_2022_05554_012S13_L001	155458_Outdoor_Grazing	155458	Outdoor_Grazing		2022_05554_012_001_2022_05554_012S13_L001	Outdoor_Grazing					2022_05554_027_001_2022_05554_027S28_L001	Outdoor_Grazing	166639
2022_05554_013_001_2022_05554_013S14_L001	155461_Outdoor_Grazing	155461	Outdoor_Grazing		2022_05554_013_001_2022_05554_013S14_L001	Outdoor_Grazing					2022_05554_028_001_2022_05554_028S29_L001	Outdoor_Grazing	177603
2022_05554_014_001_2022_05554_014S15_L001	155464_Outdoor_Grazing	155464	Outdoor_Grazing		2022_05554_014_001_2022_05554_014S15_L001	Outdoor_Grazing					2022_05554_029_001_2022_05554_029S30_L001	Outdoor_Grazing	177611
2022_05554_015_001_2022_05554_015S16_L001	155626_Outdoor_Grazing	155626	Outdoor_Grazing		2022_05554_015_001_2022_05554_015S16_L001	Outdoor_Grazing					2022_05554_034_001_2022_05554_034S35_L001	Outdoor_Grazing	177650
2022_05554_016_001_2022_05554_016S17_L001	155677_Outdoor_Grazing	155677	Outdoor_Grazing		2022_05554_016_001_2022_05554_016S17_L001	Outdoor_Grazing					2022_05554_036_001_2022_05554_036S37_L001	Outdoor_Grazing	177653
2022_05554_017_001_2022_05554_017S18_L001	166547_Outdoor_Grazing	166547	Outdoor_Grazing		2022_05554_017_001_2022_05554_017S18_L001	Outdoor_Grazing					2022_05554_040_001_2022_05554_040S41_L001	Outdoor_Grazing	155459
2022_05554_018_001_2022_05554_018S19_L001	166549_Outdoor_Grazing	166549	Outdoor_Grazing		2022_05554_018_001_2022_05554_018S19_L001	Outdoor_Grazing					2022_05554_041_001_2022_05554_041S42_L001	Outdoor_Grazing	166543
2022_05554_019_001_2022_05554_019S20_L001	166552_Outdoor_Grazing	166552	Outdoor_Grazing		2022_05554_019_001_2022_05554_019S20_L001	Outdoor_Grazing					2022_05554_043_001_2022_05554_043S44_L001	Outdoor_Grazing	166565
2022_05554_020_001_2022_05554_020S21_L001	166554_Outdoor_Grazing	166554	Outdoor_Grazing		2022_05554_020_001_2022_05554_020S21_L001	Outdoor_Grazing					2022_05554_046_001_2022_05554_046S47_L001	Outdoor_Grazing	177618
2022_05554_021_001_2022_05554_021S22_L001	166556_Outdoor_Grazing	166556	Outdoor_Grazing		2022_05554_021_001_2022_05554_021S22_L001	Outdoor_Grazing					2022_05554_047_001_2022_05554_047S48_L001	Outdoor_Grazing	188066
2022_05554_022_001_2022_05554_022S23_L001	166560_Outdoor_Grazing	166560	Outdoor_Grazing		2022_05554_022_001_2022_05554_022S23_L001	Outdoor_Grazing					2022_05554_049_001_2022_05554_049S50_L001	Indoor_WinterFeeding	144888
2022_05554_023_001_2022_05554_023S24_L001	166570_Outdoor_Grazing	166570	Outdoor_Grazing		2022_05554_023_001_2022_05554_023S24_L001	Outdoor_Grazing					2022_05554_050_001_2022_05554_050S51_L001	Indoor_WinterFeeding	144900
2022_05554_024_001_2022_05554_024S25_L001	166574_Outdoor_Grazing	166574	Outdoor_Grazing		2022_05554_024_001_2022_05554_024S25_L001	Outdoor_Grazing					2022_05554_051_001_2022_05554_051S52_L001	Indoor_WinterFeeding	144910
2022_05554_025_001_2022_05554_025S26_L001	166578_Outdoor_Grazing	166578	Outdoor_Grazing		2022_05554_025_001_2022_05554_025S26_L001	Outdoor_Grazing					2022_05554_052_001_2022_05554_052S53_L001	Indoor_WinterFeeding	144923
2022_05554_026_001_2022_05554_026S27_L001	166583_Outdoor_Grazing	166583	Outdoor_Grazing		2022_05554_026_001_2022_05554_026S27_L001	Outdoor_Grazing					2022_05554_053_001_2022_05554_053S54_L001	Indoor_WinterFeeding	155455
2022_05554_027_001_2022_05554_027S28_L001	166639_Outdoor_Grazing	166639	Outdoor_Grazing		2022_05554_027_001_2022_05554_027S28_L001	Outdoor_Grazing					2022_05554_054_001_2022_05554_054S55_L001	Indoor_WinterFeeding	155459
2022_05554_028_001_2022_05554_028S29_L001	177603_Outdoor_Grazing	177603	Outdoor_Grazing		2022_05554_028_001_2022_05554_028S29_L001	Outdoor_Grazing					2022_05554_055_001_2022_05554_055S56_L001	Indoor_WinterFeeding	155626
2022_05554_029_001_2022_05554_029S30_L001	177611_Outdoor_Grazing	177611	Outdoor_Grazing		2022_05554_029_001_2022_05554_029S30_L001	Outdoor_Grazing					2022_05554_056_001_2022_05554_056S57_L001	Indoor_WinterFeeding	166543
2022_05554_030_001_2022_05554_030S31_L001	177615_Outdoor_Grazing	177615	Outdoor_Grazing		2022_05554_030_001_2022_05554_030S31_L001	Outdoor_Grazing					2022_05554_057_001_2022_05554_057S58_L001	Indoor_WinterFeeding	166560
2022_05554_031_001_2022_05554_031S32_L001	177630_Outdoor_Grazing	177630	Outdoor_Grazing		2022_05554_031_001_2022_05554_031S32_L001	Outdoor_Grazing					2022_05554_058_001_2022_05554_058S59_L001	Indoor_WinterFeeding	166565
2022_05554_032_001_2022_05554_032S33_L001	177642_Outdoor_Grazing	177642	Outdoor_Grazing		2022_05554_032_001_2022_05554_032S33_L001	Outdoor_Grazing					2022_05554_059_002_2022_05554_059S62_L001	Indoor_WinterFeeding	166570
2022_05554_033_001_2022_05554_033S34_L001	177646_Outdoor_Grazing	177646	Outdoor_Grazing		2022_05554_033_001_2022_05554_033S34_L001	Outdoor_Grazing					2022_05554_060_001_2022_05554_060S61_L001	Indoor_WinterFeeding	166574
2022_05554_034_001_2022_05554_034S35_L001	177650_Outdoor_Grazing	177650	Outdoor_Grazing		2022_05554_034_001_2022_05554_034S35_L001	Outdoor_Grazing					2022_05554_061_001_2022_05554_061S62_L001	Indoor_WinterFeeding	166583
2022_05554_035_001_2022_05554_035S36_L001	188053_Outdoor_Grazing	188053	Outdoor_Grazing		2022_05554_035_001_2022_05554_035S36_L001	Outdoor_Grazing					2022_05554_062_001_2022_05554_062S63_L001	Indoor_WinterFeeding	166639
2022_05554_036_001_2022_05554_036S37_L001	177653_Outdoor_Grazing	177653	Outdoor_Grazing		2022_05554_036_001_2022_05554_036S37_L001	Outdoor_Grazing					2022_05554_063_001_2022_05554_063S64_L001	Indoor_WinterFeeding	177603
2022_05554_037_001_2022_05554_037S38_L001	144911_Outdoor_Grazing	144911	Outdoor_Grazing		2022_05554_037_001_2022_05554_037S38_L001	Outdoor_Grazing					2022_05554_064_001_2022_05554_064S65_L001	Indoor_WinterFeeding	177611
2022_05554_038_001_2022_05554_038S39_L001	144940_Outdoor_Grazing	144940	Outdoor_Grazing		2022_05554_038_001_2022_05554_038S39_L001	Outdoor_Grazing					2022_05554_065_001_2022_05554_065S66_L001	Indoor_WinterFeeding	166552
2022_05554_039_001_2022_05554_039S40_L001	155434_Outdoor_Grazing	155434	Outdoor_Grazing		2022_05554_039_001_2022_05554_039S40_L001	Outdoor_Grazing					2022_05554_066_001_2022_05554_066S67_L001	Indoor_WinterFeeding	177618
2022_05554_040_001_2022_05554_040S41_L001	155459_Outdoor_Grazing	155459	Outdoor_Grazing		2022_05554_040_001_2022_05554_040S41_L001	Outdoor_Grazing					2022_05554_068_001_2022_05554_068S69_L001	Indoor_WinterFeeding	177650
2022_05554_041_001_2022_05554_041S42_L001	166543_Outdoor_Grazing	166543	Outdoor_Grazing		2022_05554_041_001_2022_05554_041S42_L001	Outdoor_Grazing					2022_05554_069_001_2022_05554_069S70_L001	Indoor_WinterFeeding	177653
2022_05554_042_001_2022_05554_042S43_L001	166545_Outdoor_Grazing	166545	Outdoor_Grazing		2022_05554_042_001_2022_05554_042S43_L001	Outdoor_Grazing					2022_05554_070_001_2022_05554_070S71_L001	Indoor_WinterFeeding	188066
2022_05554_043_001_2022_05554_043S44_L001	166565_Outdoor_Grazing	166565	Outdoor_Grazing		2022_05554_043_001_2022_05554_043S44_L001	Outdoor_Grazing
2022_05554_044_001_2022_05554_044S45_L001	166588_Outdoor_Grazing	166588	Outdoor_Grazing		2022_05554_044_001_2022_05554_044S45_L001	Outdoor_Grazing
2022_05554_045_001_2022_05554_045S46_L001	177616_Outdoor_Grazing	177616	Outdoor_Grazing		2022_05554_045_001_2022_05554_045S46_L001	Outdoor_Grazing
2022_05554_046_001_2022_05554_046S47_L001	177618_Outdoor_Grazing	177618	Outdoor_Grazing		2022_05554_046_001_2022_05554_046S47_L001	Outdoor_Grazing
2022_05554_047_001_2022_05554_047S48_L001	188066_Outdoor_Grazing	188066	Outdoor_Grazing		2022_05554_047_001_2022_05554_047S48_L001	Outdoor_Grazing
2022_05554_048_001_2022_05554_048S49_L001	177654_Outdoor_Grazing	177654	Outdoor_Grazing		2022_05554_048_001_2022_05554_048S49_L001	Outdoor_Grazing
2022_05554_049_001_2022_05554_049S50_L001	144888_Indoor_WinterFeeding	144888	Indoor_WinterFeeding		2022_05554_049_001_2022_05554_049S50_L001	Indoor_WinterFeeding
2022_05554_050_001_2022_05554_050S51_L001	144900_Indoor_WinterFeeding	144900	Indoor_WinterFeeding		2022_05554_050_001_2022_05554_050S51_L001	Indoor_WinterFeeding
2022_05554_051_001_2022_05554_051S52_L001	144910_Indoor_WinterFeeding	144910	Indoor_WinterFeeding		2022_05554_051_001_2022_05554_051S52_L001	Indoor_WinterFeeding
2022_05554_052_001_2022_05554_052S53_L001	144923_Indoor_WinterFeeding	144923	Indoor_WinterFeeding		2022_05554_052_001_2022_05554_052S53_L001	Indoor_WinterFeeding
2022_05554_053_001_2022_05554_053S54_L001	155455_Indoor_WinterFeeding	155455	Indoor_WinterFeeding		2022_05554_053_001_2022_05554_053S54_L001	Indoor_WinterFeeding
2022_05554_054_001_2022_05554_054S55_L001	155459_Indoor_WinterFeeding	155459	Indoor_WinterFeeding		2022_05554_054_001_2022_05554_054S55_L001	Indoor_WinterFeeding
2022_05554_055_001_2022_05554_055S56_L001	155626_Indoor_WinterFeeding	155626	Indoor_WinterFeeding		2022_05554_055_001_2022_05554_055S56_L001	Indoor_WinterFeeding
2022_05554_056_001_2022_05554_056S57_L001	166543_Indoor_WinterFeeding	166543	Indoor_WinterFeeding		2022_05554_056_001_2022_05554_056S57_L001	Indoor_WinterFeeding
2022_05554_057_001_2022_05554_057S58_L001	166560_Indoor_WinterFeeding	166560	Indoor_WinterFeeding		2022_05554_057_001_2022_05554_057S58_L001	Indoor_WinterFeeding
2022_05554_058_001_2022_05554_058S59_L001	166565_Indoor_WinterFeeding	166565	Indoor_WinterFeeding		2022_05554_058_001_2022_05554_058S59_L001	Indoor_WinterFeeding
2022_05554_059_002_2022_05554_059S62_L001	166570_Indoor_WinterFeeding	166570	Indoor_WinterFeeding		2022_05554_059_002_2022_05554_059S62_L001	Indoor_WinterFeeding
2022_05554_060_001_2022_05554_060S61_L001	166574_Indoor_WinterFeeding	166574	Indoor_WinterFeeding		2022_05554_060_001_2022_05554_060S61_L001	Indoor_WinterFeeding
2022_05554_061_001_2022_05554_061S62_L001	166583_Indoor_WinterFeeding	166583	Indoor_WinterFeeding		2022_05554_061_001_2022_05554_061S62_L001	Indoor_WinterFeeding
2022_05554_062_001_2022_05554_062S63_L001	166639_Indoor_WinterFeeding	166639	Indoor_WinterFeeding		2022_05554_062_001_2022_05554_062S63_L001	Indoor_WinterFeeding
2022_05554_063_001_2022_05554_063S64_L001	177603_Indoor_WinterFeeding	177603	Indoor_WinterFeeding		2022_05554_063_001_2022_05554_063S64_L001	Indoor_WinterFeeding
2022_05554_064_001_2022_05554_064S65_L001	177611_Indoor_WinterFeeding	177611	Indoor_WinterFeeding		2022_05554_064_001_2022_05554_064S65_L001	Indoor_WinterFeeding
2022_05554_065_001_2022_05554_065S66_L001	166552_Indoor_WinterFeeding	166552	Indoor_WinterFeeding		2022_05554_065_001_2022_05554_065S66_L001	Indoor_WinterFeeding
2022_05554_066_001_2022_05554_066S67_L001	177618_Indoor_WinterFeeding	177618	Indoor_WinterFeeding		2022_05554_066_001_2022_05554_066S67_L001	Indoor_WinterFeeding
2022_05554_068_001_2022_05554_068S69_L001	177650_Indoor_WinterFeeding	177650	Indoor_WinterFeeding		2022_05554_068_001_2022_05554_068S69_L001	Indoor_WinterFeeding
2022_05554_069_001_2022_05554_069S70_L001	177653_Indoor_WinterFeeding	177653	Indoor_WinterFeeding		2022_05554_069_001_2022_05554_069S70_L001	Indoor_WinterFeeding
2022_05554_070_001_2022_05554_070S71_L001	188066_Indoor_WinterFeeding	188066	Indoor_WinterFeeding		2022_05554_070_001_2022_05554_070S71_L001	Indoor_WinterFeeding

## Sheet: % Relative Abundance (top 20)
	group	Dipodascaceae_ge	Ascomycota_ge	Ascobolus	Fungi_ge	Neoascochyta	Thelebolus	Didymellaceae_ge	Pleosporales_ge	Sporormiella	Dothideomycetes_ge	Phaeohelotium	Dipodascus	Issatchenkia	Podospora	Phaeosphaeriaceae_ge	Ascochyta	Myrothecium	Ustilaginales_ge	Urocystis	Candida	OTHERS
Outdoor	2022_05554_001_001_2022_05554_001S2_L001	0.0737123376025062	1.16096931723947	6.5235418778218	3.54740624712061	6.23790656961209	1.72302589145858	7.88722012346817	3.32626923431309	3.05906201050401	4.33981387634755	0.0644982954021929	0	6.68018059522713	1.28996590804386	0.340919561411591	0.976688473233207	0.0368561688012531	0.930618262231641	2.7089284068921	13.2682207684511	35.824196074818
Outdoor	2022_05554_002_001_2022_05554_002S3_L001	3.21330687080616	24.7235611000851	9.66827332010207	8.07107078726018	3.60079387581514	6.05802854172573	2.17370758907476	2.9675834042151	3.78981192703903	2.10755127114639	2.68405632737926	0.0567054153671676	1.11520650222096	1.34202816368963	1.61610433796428	1.5688498251583	2.00359134297325	1.42708628674038	0.415839712692562	4.64984406010774	16.7469993384368
Outdoor	2022_05554_003_001_2022_05554_003S4_L001	0.07949827753732	6.13020051232223	6.32452963519124	6.02420280893914	12.6313929864853	2.43794717781115	9.03630421340871	3.36542708241321	2.25245119689073	9.8401201307305	0.450490239378147	0	0.132497129228867	0.856814769013338	1.35147071813444	0.95397933044784	0.0176662838971822	0.353325677943645	1.21897358890557	0.0971645614345023	36.4455436798869
Outdoor	2022_05554_004_001_2022_05554_004S5_L001	4.72895040369089	24.5578623606305	20.7612456747405	7.00692041522491	2.87389465590158	4.0080738177624	1.11495578623606	1.82622068435217	3.48904267589389	1.73010380622837	2.25874663590927	0.0480584390618993	0.394079200307574	1.73010380622837	2.14340638216071	2.00884275278739	0.951557093425606	2.18185313341023	0.384467512495194	0.134563629373318	15.6670511341792
Outdoor	2022_05554_005_001_2022_05554_005S6_L001	5.01376887285158	28.1264837147469	16.1902953185832	14.1392080524167	3.57990694141107	4.15914917861552	0.674199981008451	1.2914253157345	3.58940271579147	0.949577438040072	2.79175766783781	0.066470420662805	0.26588168265122	0.854619694236065	1.47184502896211	1.03503940746368	2.27898585129617	1.23445066945209	0.237394359510018	0.0284873231412022	12.0216503655873
Outdoor	2022_05554_006_001_2022_05554_006S7_L001	4.47564307924244	23.7161971167436	9.53547536040705	13.1442570432488	5.68171110901724	4.55102233110336	2.36502402713653	3.19419579760671	1.61123150852728	1.25318006218788	1.95043814190144	0.113068877791388	0.376896259304626	1.57354188259682	2.44040327899746	1.59238669556205	2.73249787995854	1.61123150852728	0.28267219447847	0.0848016583435409	17.7141241873175
Outdoor	2022_05554_007_001_2022_05554_007S8_L001	15.0648395107146	10.2915478708728	2.74993102179711	11.514761335418	3.9823415800607	2.50160949140072	4.0467212360894	6.1252644164444	1.16803090223489	2.27168214844109	0.892118090683344	0.25751862411478	0.892118090683344	0.846132622091419	0.156350593212545	0.652993654005334	0.03678837487354	1.26000183941874	1.97737514945277	0.588613997976639	32.7232594500138
Outdoor	2022_05554_008_001_2022_05554_008S9_L001	0.471698113207547	27.6792452830189	18.877358490566	9.22641509433962	3.42452830188679	4.11320754716981	1.76415094339623	3.5	2.62264150943396	1.59433962264151	2.63207547169811	0.00943396226415094	0.0943396226415094	1.63207547169811	2	0.943396226415094	3.33018867924528	1.33962264150943	0.226415094339623	0.0283018867924528	14.4905660377358
Outdoor	2022_05554_009_001_2022_05554_009S10_L001	2.29120473022912	27.1526237989653	14.9113082039911	11.0125646711013	4.04656319290466	1.58906134515891	1.2010347376201	3.18736141906874	1.27494456762749	1.2379896526238	2.72542498152254	0.0554323725055432	0.249445676274945	1.17331855136733	1.83850702143385	1.4320029563932	1.95861049519586	1.57982261640798	0.323355506282336	0.0831485587583149	20.6762749445676
Outdoor	2022_05554_010_001_2022_05554_010S11_L001	7.90842872008325	21.9279159965945	12.1275186831899	10.6707028663324	6.12997824236118	2.49739854318418	2.23252294011919	2.49739854318418	1.75953079178886	1.98656702298742	2.15684419638634	0.179737016365528	0.624349635796046	0.964903982593889	1.50411503169047	2.04332608078706	0.945984296660675	1.41897644499101	0.255415760098382	0.245955917131776	19.9224292876738
Outdoor	2022_05554_011_001_2022_05554_011S12_L001	5.24795377948965	21.8969667790082	15.4549831487723	4.94944631680308	3.60134809821858	4.73760231102552	1.08810784785749	1.49253731343284	3.11025517573423	1.92585459797785	1.80067404910929	0.115551275878671	2.80211844005778	0.375541646605681	0.991815117958594	3.15840154068368	0.0866634569090034	3.09099662975445	0.462205103514685	4.42946557534906	19.1815117958594
Outdoor	2022_05554_012_001_2022_05554_012S13_L001	2.19751125231665	16.0003530138558	8.76356897008208	2.17103521313212	4.17438884476216	4.20086488394669	5.82472862059836	3.03591915982702	1.89744947489189	4.16556349836731	1.5356102727032	0	0.061777424763922	3.00944312064249	0.582472862059836	1.27967522725267	0.008825346394846	1.42970611596505	2.48874768334657	0.158856235107228	37.0135027799841
Outdoor	2022_05554_013_001_2022_05554_013S14_L001	1.06442058496853	24.6575342465753	7.51573491299519	13.8467234357645	3.7115883006294	1.34209552017771	2.48056275453536	3.22102924842651	2.95261014439097	2.17512032580526	2.11032950758978	0.0647908182154757	0.129581636430951	0.75897815623843	3.69307663828212	1.19400222139948	3.15623843021103	3.67456497593484	0.398000740466494	0.101814142910033	21.7512032580526
Outdoor	2022_05554_014_001_2022_05554_014S15_L001	16.1886429258903	15.2261790182868	9.59576515880654	13.599615014437	3.45524542829644	4.05197305101059	0.721847930702599	1.86717998075072	4.24446583253128	1.51106833493744	1.40519730510106	0.471607314725698	1.70356111645813	2.17516843118383	0.914340712223292	2.12704523580366	0.346487006737247	2.25216554379211	0.356111645813282	1.46294513955727	16.3233878729548
Outdoor	2022_05554_015_001_2022_05554_015S16_L001	0.288517022504328	8.27082131179073	23.4179649932679	3.83727639930756	4.00076937872668	6.78976726293518	6.49163300634737	4.2508174648971	5.87613002500481	2.10617426428159	0.711675322177342	0	0.144258511252164	4.08732448547798	0.192344681669552	0.250048086170417	0.0673206385843431	1.72148490094249	3.14483554529717	0.538565108674745	23.8122715906905
Outdoor	2022_05554_016_001_2022_05554_016S17_L001	0.0851385866994608	15.1357487465708	21.3414057326648	4.68262226847034	4.93803802856873	5.76104436666351	4.68262226847034	4.02043326080787	3.95421436004162	2.69605524548292	1.47573550279065	0	0.113518115599281	2.46901901428436	0.444612619430517	0.472992148330338	0.113518115599281	1.30545832939173	2.18522372528616	0.491911834263551	23.6306877305837
Outdoor	2022_05554_017_001_2022_05554_017S18_L001	0.31206975676916	16.1450206516751	3.55208811381368	14.3643873336393	5.98439651216154	2.49655805415328	5.00229463056448	4.61679669573199	3.00137677833869	2.01927489674162	1.34006424965581	0	0.247820100963745	0.835245525470399	2.66177145479578	2.22120238641579	2.01009637448371	1.01881597062873	0.201927489674162	0.100963744837081	31.867829279486
Outdoor	2022_05554_018_001_2022_05554_018S19_L001	1.55265726199982	19.8296513175406	4.97737556561086	2.46650696477686	3.96593026350812	3.20291012332535	6.81394729837636	4.37405731523379	2.73267678111969	4.30307869754237	1.75672078786266	0.00887232721142756	0.221808180285689	1.69461449738266	0.195191198651406	0.807381776239908	0.0177446544228551	1.04693461094845	5.77588501463934	0.718658504125632	33.5373968591962
Outdoor	2022_05554_019_001_2022_05554_019S20_L001	0.439293391905786	28.9279371903916	3.14982708664361	11.71137489485	6.41181418824189	2.44882699317693	3.11244041499206	3.69193382559118	2.1310402841387	1.65436022058136	2.96289372838583	0	1.52350686980092	1.72913356388448	2.87877371716983	2.40209365361249	2.4768669969156	1.23376016450136	0.252360033648004	1.7945602392747	19.0672025422937
Outdoor	2022_05554_020_001_2022_05554_020S21_L001	1.94978632478632	16.7735042735043	3.66809116809117	15.357905982906	2.63532763532764	1.79843304843305	7.75462962962963	3.73041310541311	1.69159544159544	5.43091168091168	1.4957264957265	0	0.124643874643875	0.783475783475784	2.31481481481481	1.16631054131054	2.13675213675214	1.13960113960114	0.249287749287749	0.222578347578348	29.5762108262108
Outdoor	2022_05554_021_001_2022_05554_021S22_L001	20.3782287822878	7.38929889298893	8.04428044280443	13.1918819188192	5.62730627306273	0.876383763837638	3.809963099631	6.01476014760148	1.49446494464945	2.06642066420664	0.535055350553506	0.507380073800738	0.3690036900369	0.562730627306273	2.53690036900369	1.309963099631	2.38929889298893	0.590405904059041	0.193726937269373	0.119926199261993	21.9926199261993
Outdoor	2022_05554_022_001_2022_05554_022S23_L001	0.087497569511958	53.2471320241104	12.3663231576901	3.56795644565429	2.15827338129496	2.34299047248688	0.806922029943613	1.73050748590317	1.77911724674315	1.15691230799144	4.73459070581373	0	0.058331713007972	1.17635621232744	1.2541318296714	1.09858059498347	0.904141551623566	0.398600038887809	0.204160995527902	0.116663426015944	10.8108108108108
Outdoor	2022_05554_023_001_2022_05554_023S24_L001	7.34474139588541	33.0609498173428	16.641030571044	5.35473947317823	3.85502787925399	2.74947125552778	0.644106902518746	1.5381657373582	2.06691020957508	1.77850413382042	2.71101711209383	0.201884253028264	0.711401653528168	0.865218227263988	1.7977312055374	2.01884253028264	0.46144972120746	0.913285906556431	0.15381657373582	0.672947510094213	14.4587579311671
Outdoor	2022_05554_024_001_2022_05554_024S25_L001	4.58603514707264	19.1993233718635	6.13664129311155	13.4385865990039	5.63856780377784	4.11615449675782	1.3062682078752	2.69711493280707	3.06362184005263	2.25542712151114	1.50361808100742	0.159759421107039	1.09952072173668	1.45663001597594	3.41133352128559	1.95470350530965	1.38144911192557	1.60699182407668	0.169157034113335	0.930363687623344	23.8887322620054
Outdoor	2022_05554_025_001_2022_05554_025S26_L001	4.34905927956888	16.0347924742365	8.50902902524345	13.8697173111468	5.80504869055498	5.48359648293467	2.10834830292143	4.05597050203271	3.95197125839085	2.34471022028931	1.09671929658693	0.0189089533894299	0.765812612271911	3.38470265670795	2.52434527748889	1.34253569064952	2.42980051054174	2.05162144275314	0.321452207620308	0.415996974567458	19.135860830103
Outdoor	2022_05554_026_001_2022_05554_026S27_L001	11.1696331274973	18.209322114021	6.19268223503829	15.2878888153541	3.51706533043396	1.62616999149097	3.63051905077054	2.34471022028931	1.48435284107025	2.41089155715231	1.9003498156377	0.103999243641864	0.264725347452019	1.27635435378652	2.19343859317387	1.55998865462797	1.54107970123854	1.53162522454382	0.576723078377612	0.189089533894299	22.9893911705078
Outdoor	2022_05554_027_001_2022_05554_027S28_L001	3.80768877878704	16.6363966581911	13.5488557936796	3.58699600435888	3.78677806029786	6.02070468579731	4.10461314929168	4.06828913912096	2.86051580094442	2.27933163821286	1.48020341445696	0.108972030512169	0.290592081365783	5.00363240101707	0.236106066109699	0.817290228841264	0	1.5528514347984	2.00690156193244	0.626589175444969	27.1766918968396
Outdoor	2022_05554_028_001_2022_05554_028S29_L001	9.99524940617577	20.4238921001927	13.9095329846775	8.00073401229471	2.5782181851546	4.57840168822828	0.926690522066245	1.4037985136251	3.87191485457381	0.889989907330948	2.06440957886045	0.165152766308836	0.623910450500046	2.22038719148546	1.14689421047803	1.69740343150748	0.642260757867694	2.08275988622809	0.467932837875034	0.412881915772089	21.8975847987972
Outdoor	2022_05554_029_001_2022_05554_029S30_L001	4.26787960901965	35.249406175772	16.5035629453682	8.94061757719715	2.92636579572447	2.90736342042755	1.50118764845606	2.36579572446556	2.09026128266033	1.43467933491686	2.83135391923991	0.0380047505938242	0.503562945368171	1.70071258907363	1.05463182897862	0.959619952494062	1.74821852731591	0.712589073634204	0.351543942992874	0.380047505938242	11.5325954503628
Outdoor	2022_05554_030_001_2022_05554_030S31_L001	6.45939943999228	51.630697764444	6.00987128617052	4.80983257524436	1.32584922094261	2.51621020032904	0.348398335430175	0.69679667086035	2.36136649569341	0.880673570115165	5.40017419916772	0.125810510016452	0.106455046936998	1.72263621407142	1.94522403948514	1.20971644246589	0.425820187747992	1.3935933417207	0.348398335430175	0.145165973095906	10.1379101506397
Outdoor	2022_05554_031_001_2022_05554_031S32_L001	2.70511055317081	6.0731872163754	0	5.18489910205658	5.40697113063628	3.28280390074346	7.01940716423675	4.32557690450903	2.66486434295645	7.70493386115671	0.482765279521097	0.00965530559042194	0.0675871391329536	2.12416722989283	0.222072028579705	2.50072414791928	0.0289659167712658	1.92140581249397	3.39866756782852	0.424833445978565	44.4514019504499
Outdoor	2022_05554_032_001_2022_05554_032S33_L001	1.19783616692427	47.6957965497692	5.66939337490888	2.98048108852353	1.32825787640722	1.03668907426905	0.380659269458168	0.672228071596339	0.915202073378149	1.0204908074836	4.30873896493075	0.016198266785454	0.153883534461813	0.575038470883615	1.44974487729813	1.4416457439054	0.299667935530898	0.947598606949056	0.18628006803272	0.016198266785454	27.7079709117183
Outdoor	2022_05554_033_001_2022_05554_033S34_L001	25.2290950744559	26.9416537867079	10.5776661514683	8.14335394126739	2.7047913446677	1.49729520865533	0.821097372488408	0.792117465224111	1.61321483771252	0.927357032457496	2.40533230293663	0.35741885625966	0.386398763523957	1.07225656877898	1.64219474497682	1.02395672333849	0.540958268933539	0.80177743431221	0.251159196290572	0.106259659969088	12.164645265575
Outdoor	2022_05554_034_001_2022_05554_034S35_L001	28.1675491679274	12.3138602520046	6.30966017563956	15.6166475754105	4.05689194348988	2.06185567010309	1.30775105001909	1.45093547155403	1.93776250477281	1.59411989308897	1.09774723176785	0.420007636502482	1.74684994272623	1.01183657884689	1.28865979381443	1.47002672775869	0.696830851470027	1.10729285987018	0.305460099274532	0.572737686139748	15.4655168878191
Outdoor	2022_05554_035_001_2022_05554_035S36_L001	1.48977514573887	16.499621785174	4.54803328290469	31.732223903177	5.69213313161876	0.746974281391831	2.32602118003026	4.86951588502269	0.898260211800303	3.27155824508321	1.38993948562784	0.0094553706505295	0.0094553706505295	0.434947049924357	3.0446293494705	1.76815431164902	4.18872919818457	0.075642965204236	0.226928895612708	0.075642965204236	16.7023579858799
Outdoor	2022_05554_036_001_2022_05554_036S37_L001	1.113119589002	33.7003793837328	13.2136578143796	9.8269640048117	3.05357638567595	3.62727861571204	1.95243823447765	3.09984269454983	2.90552419727954	0.814287036180254	3.51623947441473	0.0370130470991024	0.185065235495512	1.66558711945961	1.09188488942352	0.934579439252336	3.09058943277505	1.08263162764875	0.240584806144166	0.111039141297307	14.7377178311886
Outdoor	2022_05554_037_001_2022_05554_037S38_L001	0.126854020296643	49.8144800684997	16.8014461040814	2.68290362477405	1.18923033013034	1.52221482256683	0.87527352297593	0.589858243744648	1.78860241651603	1.1797164874893	5.30872419370184	0.00951384264104272	0.608885929026734	1.07506421843783	0.428122918846922	0.780135096565503	0.123679954333555	0.390067548282751	1.00846731995053	0.0856245837693844	13.611134753369
Outdoor	2022_05554_038_001_2022_05554_038S39_L001	2.61144059690071	40.7786885245902	10.8801717408275	5.91334894613583	2.54683840749415	4.07884465261514	0.77088212334114	1.4344262295082	3.09328649492584	1.31733021077283	3.9519906323185	0	0.136612021857924	1.6783762685402	3.10304449648712	1.56128024980484	1.02459016393443	0.419594067135051	0.38056206088993	0.0585480093676815	14.2601441025529
Outdoor	2022_05554_039_001_2022_05554_039S40_L001	2.75836361942037	36.4358140424718	4.68720107136024	7.60474459537019	1.7696575473503	3.29060646642434	1.26267457432562	1.30093744021427	2.76449206045533	1.16701740960398	3.48192079586761	0	3.68280084178305	1.86531471207193	0.755691601300937	0.956571647216377	0.487851540080352	0.382628658886551	0.430457241247369	0.612205854218481	24.3030482803309
Outdoor	2022_05554_040_001_2022_05554_040S41_L001	0.677200902934537	24.4059267542633	6.28086851178828	3.36408536017147	0.559127760693318	2.76768241543193	2.73972602739726	1.38850060572174	2.60926288323549	1.03438635728264	2.48811853508527	0.00931879601155531	5.10670021433231	3.75547479265679	0.0931879601155531	0.279563880346659	0.0652315720808871	0.326157860404436	17.6218432578511	0.661634516820427	23.766001035375
Outdoor	2022_05554_041_001_2022_05554_041S42_L001	0.978397752591301	53.0003762227239	11.1550037622272	3.59292701279157	1.38261851015801	1.99398043641836	0.376222723852521	0.837095560571859	1.28856282919488	0.865312264860798	5.04138449962378	0.018811136192626	0.131677953348382	1.26975169300226	1.13807373965388	0.799473288186606	0.0564334085778781	0.150489089541008	0.122272385252069	0.018811136192626	15.7823245950385
Outdoor	2022_05554_042_001_2022_05554_042S43_L001	0.996902826171119	33.9339339339339	11.2467306015693	6.29661919984501	3.3033033033033	3.1773709193064	1.5886854596532	1.4918143950402	3.0901869611547	2.324905550712	3.3614259420711	0.0387484258452	0.3971713649133	2.3539668700959	1.6080596725758	1.5111886079628	0.1453065969195	0.4165455778359	0.4068584713746	0.0387484258452	22.2715268938715
Outdoor	2022_05554_043_001_2022_05554_043S44_L001	6.94849825816778	33.1010452961672	15.8052651955091	5.95238095238095	3.49399922570654	1.69376693766938	1.05497483546264	1.42276422764228	2.07123499806427	1.04529616724739	3.2326751838947	0.261324041811847	1.50019357336431	0.493612078977933	1.2098335269067	1.09368950832365	0.232288037166086	0.367789392179636	0.261324041811847	1.11304684475416	17.6449976767916
Outdoor	2022_05554_044_001_2022_05554_044S45_L001	0.348268072289157	30.4020337068073	7.72055362018642	5.037190471707	5.53620186423124	1.51586479615855	1.50644948686564	2.21259768383391	2.22201299312682	4.06741361453724	2.41973448827794	0.0376612371716411	0.0470765464645514	1.1957442801996	2.52330289049995	2.91874588080218	0.35778175313059	0.414273608888052	0.263628660201488	0.0188306185858205	29.2346337260349
Outdoor	2022_05554_045_001_2022_05554_045S46_L001	5.2245209266851	26.6189759036145	7.6148343373494	4.41453313253012	2.79555722891566	3.93448795180723	1.73192771084337	1.34600903614458	2.6355421686747	2.23079819277108	2.45670180722892	0.160015060240964	0.367093373493976	2.2496234939759	0.621234939759036	2.21197289156627	0.0753012048192771	0.734186746987952	0.26355421686747	0.178840361445783	32.1342893142787
Outdoor	2022_05554_046_001_2022_05554_046S47_L001	2.80830280830281	26.2656115930975	3.85165411383354	11.0782724759272	5.95862331966822	1.73515111068739	2.35484793593288	1.60167794832682	2.42158451711317	2.82200400419487	2.12603680045762	0.0190675946229383	1.13452188006483	1.32519782629421	2.25950996281819	1.58261035370388	0.190675946229383	0.467156068261989	0.219277338163791	0.44808847363905	29.3301279286597
Outdoor	2022_05554_047_001_2022_05554_047S48_L001	4.16777748156047	6.71550671550672	4.79008171315864	21.2548135625059	5.81384427538274	1.43702451394759	2.22597914905607	4.67737390814314	2.16962524654832	2.21658683197145	0.450831220061989	0.178454024607871	1.8972480510942	0.441438902977364	1.41823987977834	1.28674744059359	8.78181647412417	0.601108293415986	0.403869634638865	0.507185122569738	28.5644475583569
Outdoor	2022_05554_048_001_2022_05554_048S49_L001	2.26432532347505	29.2455345241269	7.74904469919133	5.80289700524305	3.78565715809118	4.63876299653426	1.48404869812494	1.67955211943482	3.91895494534791	1.67066560028437	2.90589176219675	0.00888651915044877	0.622056340531414	1.66177908113392	2.4971118812761	1.4573891406736	0.373233804318848	0.595396783080067	0.311028170265707	0.14218430640718	27.1855991411122
Indoor	2022_05554_049_001_2022_05554_049S50_L001	83.1486655747182	0.138632162661738	0	0.240295748613678	0.0369685767097967	0	0.0369685767097967	0	0.00924214417744917	0.120147874306839	0	5.85951940850277	0.582255083179298	0	0	0	0	0	0	0.360443622920518	9.46686122749995
Indoor	2022_05554_050_001_2022_05554_050S51_L001	7.63243786090886	0.953849118412178	0	12.8336063204548	0.00963483957992099	0.934579439252336	0.202331631178341	0.211966470758262	0.606994893535023	0.057809037479526	0.00963483957992099	0.472107139416129	0.645534251854707	0	0	0	0	0	0	0.462472299836208	74.9670418577538
Indoor	2022_05554_051_001_2022_05554_051S52_L001	9.8634903640257	0.156916896811449	0	2.98769771528998	0.106703489831785	0.326387145367813	3.12578458448406	0.219683655536028	0.495857393924178	0.502134069796636	0.00627667587245795	0.175746924428823	0.188300276173738	0.0753201104694954	0	0	0.0125533517449159	0.00627667587245795	0.0690434345970374	0.144363545066533	81.5374636907069
Indoor	2022_05554_052_001_2022_05554_052S53_L001	17.7878583148345	0.194057815845824	0	6.26338329764454	0.254282655246253	0.301124197002141	0.434957173447537	0.0267665952890792	0	0.595556745182013	0.0200749464668094	1.4186295503212	5.84850107066381	0.0468415417558887	0.133832976445396	0	0	0.00669164882226981	0	1.86697002141328	64.8004714496195
Indoor	2022_05554_053_001_2022_05554_053S54_L001	86.700940925405	0.0386063121320336	0	0.250941028858218	0.048257890165042	0.048257890165042	0.0193031560660168	0	0	0.0289547340990252	0	4.8257890165042	0.395714699353344	0	0	0	0	0.0096515780330084	0	0.212334716726185	7.42124805249286
Indoor	2022_05554_054_001_2022_05554_054S55_L001	13.275381888767	0.0679018333495004	0	9.55475797846542	0.271607333398002	0	0.805121738286934	0.145503928606072	0	1.32893588126879	0.019400523814143	2.19225919099816	10.8351925501989	0	0.0679018333495004	0.00970026190707149	0	0.019400523814143	0.019400523814143	2.69667281016587	58.6908611997964
Indoor	2022_05554_055_001_2022_05554_055S56_L001	79.2192881745121	0.0759557768588067	0	2.00860832137733	0.0337581230483585	0	0.0168790615241793	0.0168790615241793	0	0.0421976538104481	0	4.3969955270487	0.565448561060005	0	0	0	0	0	0	0.253185922862689	13.3708038163732
Indoor	2022_05554_056_001_2022_05554_056S57_L001	80.4003498202313	0.0287026406429392	0	0.497512437810945	0.00956754688097972	0.124378109452736	0.143513203214696	0.0287026406429392	0.105243015690777	0.32529659395331	0	4.1523153463452	1.09070034443169	0	0	0	0	0.133945656333716	0.0765403750478377	0.411404515882128	12.4718277534389
Indoor	2022_05554_057_001_2022_05554_057S58_L001	67.4427097598831	0.0777378291711204	0	0.573316490137013	0.0485861432319502	0.213779030220581	0.349820231270042	0.0583033718783403	0.0777378291711204	1.52560489748324	0.00971722864639005	1.8559906714605	1.58390826936158	0.106889515110291	0	0	0.00971722864639005	0.136041201049461	0.0777378291711204	0.485861432319502	25.3665410417882
Indoor	2022_05554_058_001_2022_05554_058S59_L001	82.2386767958457	0.0273897562311695	0	0.17346845613074	0	0	0	0	0	0.109559024924678	0	3.49675887884598	1.022550899297	0.0456495937186159	0	0	0	0	0.00912991874372318	0.675613987035515	12.2012026892268
Indoor	2022_05554_059_002_2022_05554_059S62_L001	81.0158121705798	0.0384652370420233	0	0.490431772285797	0.0288489277815175	0	0.125012020386576	0.0384652370420233	0	0.0576978555630349	0	4.04846619867295	0.576978555630349	0	0	0.0480815463025291	0	0	0	0.576978555630349	12.9547619230831
Indoor	2022_05554_060_001_2022_05554_060S61_L001	85.0107695320149	0.0383325347388596	0	0.172496406324868	0	0	0.0191662673694298	0	0	0.0670819357930043	0	8.28941063727839	0.48873981792046	0	0	0.0191662673694298	0	0	0	0.268327743172017	5.62650885801867
Indoor	2022_05554_061_001_2022_05554_061S62_L001	83.2610998747953	0.107695320148815	0	0.264343058547092	0	0	0.0489524182494615	0	0	0.107695320148815	0	4.98335617779518	1.48815351478363	0	0	0	0	0	0	0.832191110240846	8.90651320529081
Indoor	2022_05554_062_001_2022_05554_062S63_L001	81.2799218368344	0	0	0.857170374650872	0.0577867668303958	0	0.0481556390253299	0.0385245112202639	0	0.0288933834151979	0	8.3790811904074	1.79138977174227	0	0	0	0	0	0	0.491187518058365	7.02788900781553
Indoor	2022_05554_063_001_2022_05554_063S64_L001	43.4348355663825	0.146555935515388	0	1.64142647777235	0.00977039570102589	1.08451392281387	0.283341475329751	0.185637518319492	0.439667806546165	1.02589154860772	0.0586223742061553	1.11382510991695	2.47191011235955	0	0	0.0586223742061553	0.0390815828041036	0.16609672691744	0.205178309721544	0.449438202247191	47.1855845606327
Indoor	2022_05554_064_001_2022_05554_064S65_L001	79.9599961901133	0.146163215590743	0	0.276086073893626	0.0162403572878603	0	0.097442143727162	0	0	0.097442143727162	0.0406008932196508	4.1981323589119	1.09622411693057	0	0	0.0162403572878603	0	0	0	0.267965895249695	13.7874662540604
Indoor	2022_05554_065_001_2022_05554_065S66_L001	85.4182729375482	0.00952471663967997	0	0.190494332793599	0	0.12382131631584	0.0285741499190399	0	0.00952471663967997	0.0476235831983998	0	4.8004571863987	0.838175064291837	0	0	0	0	0.00952471663967997	0.00952471663967997	0.247642632631679	8.26683993034402
Indoor	2022_05554_066_001_2022_05554_066S67_L001	78.2650325545768	0.0578257517347725	0	0.510794140323824	0.00963762528912876	0.0578257517347725	0.038550501156515	0	0.0192752505782575	0.375867386276022	0	2.85273708558211	6.76561295296839	0	0	0	0	0	0.0192752505782575	1.18542791056284	9.84213783863832
Indoor	2022_05554_068_001_2022_05554_068S69_L001	53.9468200383429	0.1053236307928	0	0.938337801608579	0.0382995021064726	0.593642282650326	0.0765990042129452	0.0382995021064726	0.1053236307928	0.162772883952509	0.0191497510532363	5.98429720413635	1.58942933741861	0.124473381846036	0.0478743776330908	0.181922635005745	0	0.0191497510532363	0.0861738797395634	0.488318651857526	35.4537927536908
Indoor	2022_05554_069_001_2022_05554_069S70_L001	81.2661375155398	0.0416770859381512	0	0.183379178127865	0	0	0.0500125031257814	0	0	0	0	5.44302742352255	0.816870884387764	0	0	0.033341668750521	0	0	0	0.375093773443361	11.7904599671642
Indoor	2022_05554_070_001_2022_05554_070S71_L001	77.6433903430029	0.153007554748016	0	0.401644831213541	0.0669408052022569	0	0.162570526919767	0	0	0.114755666061012	0	3.9208185904179	2.49593573682701	0	0	0	0	0	0	0.659845079850818	14.3810908657567
